# Supplementary material for: Radioimmunotherapy for Malignant Mesothelioma Targeting C-ERC/Mesothelin
Source: Pharmaceuticals (Basel). 2026 Mar 18;19(3):501. doi: 10.3390/ph19030501 (PMC13029053; doi:10.3390/ph19030501)
Supplement: Supplementary file 1 [file pharmaceuticals-19-00501-s001.zip]

Archive with 1 entries (1 files):
- pharmaceuticals-4093810-supplementary.pdf
